# Supplementary material for: Measurement of Oxygen Transfer Rate and Specific Oxygen Uptake Rate of h-iPSC Aggregates in Vertical Wheel Bioreactors to Predict Maximum Cell Density Before Oxygen Limitation
Source: Bioengineering (Basel). 2025 Mar 22;12(4):332. doi: 10.3390/bioengineering12040332 (PMC12024368; doi:10.3390/bioengineering12040332)
Supplement: Supplementary file 1 [file bioengineering-12-00332-s001.zip]

Archive with 1 entries (1 files):
- bioengineering-3516836-supplementary.pptx
